# Supplementary material for: A key to the East Palaearctic and Oriental species of the genus Rhysipolis Foerster, and the first host records of Rhysipolis longicaudatus Belokobylskij (Hymenoptera: Braconidae: Rhysipolinae)
Source: Biodivers Data J. 2016 May 4;(4):e7944. doi: 10.3897/BDJ.4.e7944 (PMC4867699; doi:10.3897/BDJ.4.e7944)
Supplement: XML Treatment for Rhysipolis longicaudatus [file BDJ.4.e7944-treatment1.xml]

<!DOCTYPE tp:taxon-treatment
  PUBLIC "-//TaxonX//DTD Taxonomic Treatment Publishing DTD v0 20100105//EN" "tax-treatment-NSO.dtd">
<tp:taxon-treatment xmlns:tp="http://www.plazi.org/taxpub"><tp:treatment-meta><mixed-citation publication-type="journal"><person-group><name><surname>Zhang</surname><given-names>Ying</given-names></name><name><surname>Xiong</surname><given-names>Zi-Cheng</given-names></name><name><surname>van Achterberg</surname><given-names>Kees</given-names></name><name><surname>Li</surname><given-names>Tao</given-names></name></person-group><article-title>A key to the East Palaearctic and Oriental species of the genus <italic><tp:taxon-name><tp:taxon-name-part taxon-name-part-type="genus">Rhysipolis</tp:taxon-name-part></tp:taxon-name></italic> Foerster, and the first host records of <italic><tp:taxon-name><tp:taxon-name-part taxon-name-part-type="genus">Rhysipolis</tp:taxon-name-part> <tp:taxon-name-part taxon-name-part-type="species">longicaudatus</tp:taxon-name-part></tp:taxon-name></italic> Belokobylskij (<tp:taxon-name><tp:taxon-name-part taxon-name-part-type="order">Hymenoptera</tp:taxon-name-part></tp:taxon-name>: <tp:taxon-name><tp:taxon-name-part taxon-name-part-type="family">Braconidae</tp:taxon-name-part></tp:taxon-name>: <tp:taxon-name><tp:taxon-name-part taxon-name-part-type="subfamily">Rhysipolinae</tp:taxon-name-part></tp:taxon-name>)</article-title><source>Biodivers Data J</source><day>04</day><month>5</month><year>2016</year><volume>2016</volume><issue>4</issue><pub-id pub-id-type="doi">10.3897/BDJ.4.e7944</pub-id></mixed-citation></tp:treatment-meta><tp:nomenclature><tp:taxon-name><tp:taxon-name-part taxon-name-part-type="genus">Rhysipolis</tp:taxon-name-part> <tp:taxon-name-part taxon-name-part-type="species">longicaudatus</tp:taxon-name-part></tp:taxon-name><tp:taxon-authority>Belokobylskij, 1994</tp:taxon-authority></tp:nomenclature><tp:treatment-sec sec-type="materials"><title>Materials</title><list list-type="alpha-lower" list-content="occurrences"><list-item><p><bold>Type status:</bold> <named-content xmlns:xlink="http://www.w3.org/1999/xlink" content-type="dwc:typeStatus" xlink:type="simple">Other material</named-content>. <bold>Occurrence:</bold> occurrenceRemarks: <named-content xmlns:xlink="http://www.w3.org/1999/xlink" content-type="dwc:occurrenceRemarks" xlink:type="simple">Reared from the bagworm moth genus <tp:taxon-name><tp:taxon-name-part taxon-name-part-type="genus">Taleporia</tp:taxon-name-part></tp:taxon-name> (<tp:taxon-name><tp:taxon-name-part taxon-name-part-type="order">Lepidoptera</tp:taxon-name-part></tp:taxon-name>: <tp:taxon-name><tp:taxon-name-part taxon-name-part-type="family">Psychidae</tp:taxon-name-part></tp:taxon-name>) on <tp:taxon-name><tp:taxon-name-part taxon-name-part-type="genus">Caragana</tp:taxon-name-part> <tp:taxon-name-part taxon-name-part-type="species">korshinskii</tp:taxon-name-part></tp:taxon-name> Kom. (<tp:taxon-name><tp:taxon-name-part taxon-name-part-type="family">Leguminosae</tp:taxon-name-part></tp:taxon-name>)</named-content>; recordedBy: <named-content xmlns:xlink="http://www.w3.org/1999/xlink" content-type="dwc:recordedBy" xlink:type="simple">Mao-Ling Sheng</named-content>; individualCount: <named-content xmlns:xlink="http://www.w3.org/1999/xlink" content-type="dwc:individualCount" xlink:type="simple">1</named-content>; sex: <named-content xmlns:xlink="http://www.w3.org/1999/xlink" content-type="dwc:sex" xlink:type="simple">female</named-content>; <bold>Location:</bold> country: <named-content xmlns:xlink="http://www.w3.org/1999/xlink" content-type="dwc:country" xlink:type="simple">NW. China</named-content>; locality: <named-content xmlns:xlink="http://www.w3.org/1999/xlink" content-type="dwc:locality" xlink:type="simple">Inner Mongolia Autonomous Region, Etuoke</named-content>; <bold>Event:</bold> eventDate: <named-content xmlns:xlink="http://www.w3.org/1999/xlink" content-type="dwc:eventDate" xlink:type="simple">10/05/2014</named-content></p></list-item><list-item><p><bold>Type status:</bold> <named-content xmlns:xlink="http://www.w3.org/1999/xlink" content-type="dwc:typeStatus" xlink:type="simple">Other material</named-content>. <bold>Occurrence:</bold> occurrenceRemarks: <named-content xmlns:xlink="http://www.w3.org/1999/xlink" content-type="dwc:occurrenceRemarks" xlink:type="simple">Reared from the bagworm moth genus <tp:taxon-name><tp:taxon-name-part taxon-name-part-type="genus">Taleporia</tp:taxon-name-part></tp:taxon-name> (<tp:taxon-name><tp:taxon-name-part taxon-name-part-type="order">Lepidoptera</tp:taxon-name-part></tp:taxon-name>: <tp:taxon-name><tp:taxon-name-part taxon-name-part-type="family">Psychidae</tp:taxon-name-part></tp:taxon-name>) on <tp:taxon-name><tp:taxon-name-part taxon-name-part-type="genus">Caragana</tp:taxon-name-part> <tp:taxon-name-part taxon-name-part-type="species">korshinskii</tp:taxon-name-part></tp:taxon-name> Kom. (<tp:taxon-name><tp:taxon-name-part taxon-name-part-type="family">Leguminosae</tp:taxon-name-part></tp:taxon-name>)</named-content>; recordedBy: <named-content xmlns:xlink="http://www.w3.org/1999/xlink" content-type="dwc:recordedBy" xlink:type="simple">Mao-Ling Sheng</named-content>; individualCount: <named-content xmlns:xlink="http://www.w3.org/1999/xlink" content-type="dwc:individualCount" xlink:type="simple">2</named-content>; sex: <named-content xmlns:xlink="http://www.w3.org/1999/xlink" content-type="dwc:sex" xlink:type="simple">male</named-content>; <bold>Location:</bold> country: <named-content xmlns:xlink="http://www.w3.org/1999/xlink" content-type="dwc:country" xlink:type="simple">NW. China</named-content>; locality: <named-content xmlns:xlink="http://www.w3.org/1999/xlink" content-type="dwc:locality" xlink:type="simple">Inner Mongolia Autonomous Region, Etuoke</named-content>; <bold>Event:</bold> eventDate: <named-content xmlns:xlink="http://www.w3.org/1999/xlink" content-type="dwc:eventDate" xlink:type="simple">10/02/2014</named-content></p></list-item><list-item><p><bold>Type status:</bold> <named-content xmlns:xlink="http://www.w3.org/1999/xlink" content-type="dwc:typeStatus" xlink:type="simple">Other material</named-content>. <bold>Occurrence:</bold> occurrenceRemarks: <named-content xmlns:xlink="http://www.w3.org/1999/xlink" content-type="dwc:occurrenceRemarks" xlink:type="simple">Reared from the bagworm moth genus <tp:taxon-name><tp:taxon-name-part taxon-name-part-type="genus">Taleporia</tp:taxon-name-part></tp:taxon-name> (<tp:taxon-name><tp:taxon-name-part taxon-name-part-type="order">Lepidoptera</tp:taxon-name-part></tp:taxon-name>: <tp:taxon-name><tp:taxon-name-part taxon-name-part-type="family">Psychidae</tp:taxon-name-part></tp:taxon-name>) on <tp:taxon-name><tp:taxon-name-part taxon-name-part-type="genus">Caragana</tp:taxon-name-part> <tp:taxon-name-part taxon-name-part-type="species">korshinskii</tp:taxon-name-part></tp:taxon-name> Kom. (<tp:taxon-name><tp:taxon-name-part taxon-name-part-type="family">Leguminosae</tp:taxon-name-part></tp:taxon-name>)</named-content>; recordedBy: <named-content xmlns:xlink="http://www.w3.org/1999/xlink" content-type="dwc:recordedBy" xlink:type="simple">Mao-Ling Sheng</named-content>; individualCount: <named-content xmlns:xlink="http://www.w3.org/1999/xlink" content-type="dwc:individualCount" xlink:type="simple">2</named-content>; sex: <named-content xmlns:xlink="http://www.w3.org/1999/xlink" content-type="dwc:sex" xlink:type="simple">1 male, 1 female</named-content>; <bold>Location:</bold> country: <named-content xmlns:xlink="http://www.w3.org/1999/xlink" content-type="dwc:country" xlink:type="simple">NW. China</named-content>; locality: <named-content xmlns:xlink="http://www.w3.org/1999/xlink" content-type="dwc:locality" xlink:type="simple">Inner Mongolia Autonomous Region, Etuoke</named-content>; <bold>Event:</bold> eventDate: <named-content xmlns:xlink="http://www.w3.org/1999/xlink" content-type="dwc:eventDate" xlink:type="simple">10/03/2014</named-content></p></list-item><list-item><p><bold>Type status:</bold> <named-content xmlns:xlink="http://www.w3.org/1999/xlink" content-type="dwc:typeStatus" xlink:type="simple">Other material</named-content>. <bold>Occurrence:</bold> occurrenceRemarks: <named-content xmlns:xlink="http://www.w3.org/1999/xlink" content-type="dwc:occurrenceRemarks" xlink:type="simple">Reared from the bagworm moth genus <tp:taxon-name><tp:taxon-name-part taxon-name-part-type="genus">Taleporia</tp:taxon-name-part></tp:taxon-name> (<tp:taxon-name><tp:taxon-name-part taxon-name-part-type="order">Lepidoptera</tp:taxon-name-part></tp:taxon-name>: <tp:taxon-name><tp:taxon-name-part taxon-name-part-type="family">Psychidae</tp:taxon-name-part></tp:taxon-name>) on <tp:taxon-name><tp:taxon-name-part taxon-name-part-type="genus">Caragana</tp:taxon-name-part> <tp:taxon-name-part taxon-name-part-type="species">korshinskii</tp:taxon-name-part></tp:taxon-name> Kom. (<tp:taxon-name><tp:taxon-name-part taxon-name-part-type="family">Leguminosae</tp:taxon-name-part></tp:taxon-name>)</named-content>; recordedBy: <named-content xmlns:xlink="http://www.w3.org/1999/xlink" content-type="dwc:recordedBy" xlink:type="simple">Mao-Ling Sheng</named-content>; individualCount: <named-content xmlns:xlink="http://www.w3.org/1999/xlink" content-type="dwc:individualCount" xlink:type="simple">1</named-content>; sex: <named-content xmlns:xlink="http://www.w3.org/1999/xlink" content-type="dwc:sex" xlink:type="simple">male</named-content>; <bold>Location:</bold> country: <named-content xmlns:xlink="http://www.w3.org/1999/xlink" content-type="dwc:country" xlink:type="simple">NW. China</named-content>; locality: <named-content xmlns:xlink="http://www.w3.org/1999/xlink" content-type="dwc:locality" xlink:type="simple">Inner Mongolia Autonomous Region, Etuoke</named-content>; <bold>Event:</bold> eventDate: <named-content xmlns:xlink="http://www.w3.org/1999/xlink" content-type="dwc:eventDate" xlink:type="simple">10/04/2014</named-content></p></list-item><list-item><p><bold>Type status:</bold> <named-content xmlns:xlink="http://www.w3.org/1999/xlink" content-type="dwc:typeStatus" xlink:type="simple">Other material</named-content>. <bold>Occurrence:</bold> occurrenceRemarks: <named-content xmlns:xlink="http://www.w3.org/1999/xlink" content-type="dwc:occurrenceRemarks" xlink:type="simple">Reared from the bagworm moth genus <tp:taxon-name><tp:taxon-name-part taxon-name-part-type="genus">Taleporia</tp:taxon-name-part></tp:taxon-name> (<tp:taxon-name><tp:taxon-name-part taxon-name-part-type="order">Lepidoptera</tp:taxon-name-part></tp:taxon-name>: <tp:taxon-name><tp:taxon-name-part taxon-name-part-type="family">Psychidae</tp:taxon-name-part></tp:taxon-name>) on <tp:taxon-name><tp:taxon-name-part taxon-name-part-type="genus">Caragana</tp:taxon-name-part> <tp:taxon-name-part taxon-name-part-type="species">korshinskii</tp:taxon-name-part></tp:taxon-name> Kom. (<tp:taxon-name><tp:taxon-name-part taxon-name-part-type="family">Leguminosae</tp:taxon-name-part></tp:taxon-name>)</named-content>; recordedBy: <named-content xmlns:xlink="http://www.w3.org/1999/xlink" content-type="dwc:recordedBy" xlink:type="simple">Mao-Ling Sheng</named-content>; individualCount: <named-content xmlns:xlink="http://www.w3.org/1999/xlink" content-type="dwc:individualCount" xlink:type="simple">4</named-content>; sex: <named-content xmlns:xlink="http://www.w3.org/1999/xlink" content-type="dwc:sex" xlink:type="simple">1 female, 3 male</named-content>; <bold>Location:</bold> country: <named-content xmlns:xlink="http://www.w3.org/1999/xlink" content-type="dwc:country" xlink:type="simple">NW. China</named-content>; locality: <named-content xmlns:xlink="http://www.w3.org/1999/xlink" content-type="dwc:locality" xlink:type="simple">Inner Mongolia Autonomous Region, Etuoke</named-content>; <bold>Event:</bold> eventDate: <named-content xmlns:xlink="http://www.w3.org/1999/xlink" content-type="dwc:eventDate" xlink:type="simple">10/05/2014</named-content></p></list-item><list-item><p><bold>Type status:</bold> <named-content xmlns:xlink="http://www.w3.org/1999/xlink" content-type="dwc:typeStatus" xlink:type="simple">Other material</named-content>. <bold>Occurrence:</bold> occurrenceRemarks: <named-content xmlns:xlink="http://www.w3.org/1999/xlink" content-type="dwc:occurrenceRemarks" xlink:type="simple">Reared from the bagworm moth genus <tp:taxon-name><tp:taxon-name-part taxon-name-part-type="genus">Taleporia</tp:taxon-name-part></tp:taxon-name> (<tp:taxon-name><tp:taxon-name-part taxon-name-part-type="order">Lepidoptera</tp:taxon-name-part></tp:taxon-name>: <tp:taxon-name><tp:taxon-name-part taxon-name-part-type="family">Psychidae</tp:taxon-name-part></tp:taxon-name>) on <tp:taxon-name><tp:taxon-name-part taxon-name-part-type="genus">Caragana</tp:taxon-name-part> <tp:taxon-name-part taxon-name-part-type="species">korshinskii</tp:taxon-name-part></tp:taxon-name> Kom. (<tp:taxon-name><tp:taxon-name-part taxon-name-part-type="family">Leguminosae</tp:taxon-name-part></tp:taxon-name>)</named-content>; recordedBy: <named-content xmlns:xlink="http://www.w3.org/1999/xlink" content-type="dwc:recordedBy" xlink:type="simple">Mao-Ling Sheng</named-content>; individualCount: <named-content xmlns:xlink="http://www.w3.org/1999/xlink" content-type="dwc:individualCount" xlink:type="simple">1</named-content>; sex: <named-content xmlns:xlink="http://www.w3.org/1999/xlink" content-type="dwc:sex" xlink:type="simple">female</named-content>; <bold>Location:</bold> country: <named-content xmlns:xlink="http://www.w3.org/1999/xlink" content-type="dwc:country" xlink:type="simple">NW. China</named-content>; locality: <named-content xmlns:xlink="http://www.w3.org/1999/xlink" content-type="dwc:locality" xlink:type="simple">Inner Mongolia Autonomous Region, Etuoke</named-content>; <bold>Event:</bold> eventDate: <named-content xmlns:xlink="http://www.w3.org/1999/xlink" content-type="dwc:eventDate" xlink:type="simple">10/08/2014</named-content></p></list-item><list-item><p><bold>Type status:</bold> <named-content xmlns:xlink="http://www.w3.org/1999/xlink" content-type="dwc:typeStatus" xlink:type="simple">Other material</named-content>. <bold>Occurrence:</bold> occurrenceRemarks: <named-content xmlns:xlink="http://www.w3.org/1999/xlink" content-type="dwc:occurrenceRemarks" xlink:type="simple">Reared from the bagworm moth genus <tp:taxon-name><tp:taxon-name-part taxon-name-part-type="genus">Taleporia</tp:taxon-name-part></tp:taxon-name> (<tp:taxon-name><tp:taxon-name-part taxon-name-part-type="order">Lepidoptera</tp:taxon-name-part></tp:taxon-name>: <tp:taxon-name><tp:taxon-name-part taxon-name-part-type="family">Psychidae</tp:taxon-name-part></tp:taxon-name>) on <tp:taxon-name><tp:taxon-name-part taxon-name-part-type="genus">Caragana</tp:taxon-name-part> <tp:taxon-name-part taxon-name-part-type="species">korshinskii</tp:taxon-name-part></tp:taxon-name> Kom. (<tp:taxon-name><tp:taxon-name-part taxon-name-part-type="family">Leguminosae</tp:taxon-name-part></tp:taxon-name>)</named-content>; recordedBy: <named-content xmlns:xlink="http://www.w3.org/1999/xlink" content-type="dwc:recordedBy" xlink:type="simple">Mao-Ling Sheng</named-content>; individualCount: <named-content xmlns:xlink="http://www.w3.org/1999/xlink" content-type="dwc:individualCount" xlink:type="simple">2</named-content>; sex: <named-content xmlns:xlink="http://www.w3.org/1999/xlink" content-type="dwc:sex" xlink:type="simple">male</named-content>; <bold>Location:</bold> country: <named-content xmlns:xlink="http://www.w3.org/1999/xlink" content-type="dwc:country" xlink:type="simple">NW. China</named-content>; locality: <named-content xmlns:xlink="http://www.w3.org/1999/xlink" content-type="dwc:locality" xlink:type="simple">Inner Mongolia Autonomous Region, Etuoke</named-content>; <bold>Event:</bold> eventDate: <named-content xmlns:xlink="http://www.w3.org/1999/xlink" content-type="dwc:eventDate" xlink:type="simple">10/07/2014</named-content></p></list-item><list-item><p><bold>Type status:</bold> <named-content xmlns:xlink="http://www.w3.org/1999/xlink" content-type="dwc:typeStatus" xlink:type="simple">Other material</named-content>. <bold>Occurrence:</bold> occurrenceRemarks: <named-content xmlns:xlink="http://www.w3.org/1999/xlink" content-type="dwc:occurrenceRemarks" xlink:type="simple">Reared from the bagworm moth genus <tp:taxon-name><tp:taxon-name-part taxon-name-part-type="genus">Taleporia</tp:taxon-name-part></tp:taxon-name> (<tp:taxon-name><tp:taxon-name-part taxon-name-part-type="order">Lepidoptera</tp:taxon-name-part></tp:taxon-name>: <tp:taxon-name><tp:taxon-name-part taxon-name-part-type="family">Psychidae</tp:taxon-name-part></tp:taxon-name>) on <tp:taxon-name><tp:taxon-name-part taxon-name-part-type="genus">Caragana</tp:taxon-name-part> <tp:taxon-name-part taxon-name-part-type="species">korshinskii</tp:taxon-name-part></tp:taxon-name> Kom. (<tp:taxon-name><tp:taxon-name-part taxon-name-part-type="family">Leguminosae</tp:taxon-name-part></tp:taxon-name>)</named-content>; recordedBy: <named-content xmlns:xlink="http://www.w3.org/1999/xlink" content-type="dwc:recordedBy" xlink:type="simple">Mao-Ling Sheng</named-content>; individualCount: <named-content xmlns:xlink="http://www.w3.org/1999/xlink" content-type="dwc:individualCount" xlink:type="simple">2</named-content>; sex: <named-content xmlns:xlink="http://www.w3.org/1999/xlink" content-type="dwc:sex" xlink:type="simple">1 male, 1 female</named-content>; <bold>Location:</bold> country: <named-content xmlns:xlink="http://www.w3.org/1999/xlink" content-type="dwc:country" xlink:type="simple">NW. China</named-content>; locality: <named-content xmlns:xlink="http://www.w3.org/1999/xlink" content-type="dwc:locality" xlink:type="simple">Inner Mongolia Autonomous Region, Etuoke</named-content>; <bold>Event:</bold> eventDate: <named-content xmlns:xlink="http://www.w3.org/1999/xlink" content-type="dwc:eventDate" xlink:type="simple">10/09/2014</named-content></p></list-item><list-item><p><bold>Type status:</bold> <named-content xmlns:xlink="http://www.w3.org/1999/xlink" content-type="dwc:typeStatus" xlink:type="simple">Other material</named-content>. <bold>Occurrence:</bold> occurrenceRemarks: <named-content xmlns:xlink="http://www.w3.org/1999/xlink" content-type="dwc:occurrenceRemarks" xlink:type="simple">Reared from the bagworm moth genus <tp:taxon-name><tp:taxon-name-part taxon-name-part-type="genus">Taleporia</tp:taxon-name-part></tp:taxon-name> (<tp:taxon-name><tp:taxon-name-part taxon-name-part-type="order">Lepidoptera</tp:taxon-name-part></tp:taxon-name>: <tp:taxon-name><tp:taxon-name-part taxon-name-part-type="family">Psychidae</tp:taxon-name-part></tp:taxon-name>) on <tp:taxon-name><tp:taxon-name-part taxon-name-part-type="genus">Caragana</tp:taxon-name-part> <tp:taxon-name-part taxon-name-part-type="species">korshinskii</tp:taxon-name-part></tp:taxon-name> Kom. (<tp:taxon-name><tp:taxon-name-part taxon-name-part-type="family">Leguminosae</tp:taxon-name-part></tp:taxon-name>)</named-content>; recordedBy: <named-content xmlns:xlink="http://www.w3.org/1999/xlink" content-type="dwc:recordedBy" xlink:type="simple">Mao-Ling Sheng</named-content>; individualCount: <named-content xmlns:xlink="http://www.w3.org/1999/xlink" content-type="dwc:individualCount" xlink:type="simple">1</named-content>; sex: <named-content xmlns:xlink="http://www.w3.org/1999/xlink" content-type="dwc:sex" xlink:type="simple">female</named-content>; <bold>Location:</bold> country: <named-content xmlns:xlink="http://www.w3.org/1999/xlink" content-type="dwc:country" xlink:type="simple">NW. China</named-content>; locality: <named-content xmlns:xlink="http://www.w3.org/1999/xlink" content-type="dwc:locality" xlink:type="simple">Inner Mongolia Autonomous Region, Etuoke</named-content>; <bold>Event:</bold> eventDate: <named-content xmlns:xlink="http://www.w3.org/1999/xlink" content-type="dwc:eventDate" xlink:type="simple">10/10/2014</named-content></p></list-item><list-item><p><bold>Type status:</bold> <named-content xmlns:xlink="http://www.w3.org/1999/xlink" content-type="dwc:typeStatus" xlink:type="simple">Other material</named-content>. <bold>Occurrence:</bold> occurrenceRemarks: <named-content xmlns:xlink="http://www.w3.org/1999/xlink" content-type="dwc:occurrenceRemarks" xlink:type="simple">Reared from the bagworm moth genus <tp:taxon-name><tp:taxon-name-part taxon-name-part-type="genus">Taleporia</tp:taxon-name-part></tp:taxon-name> (<tp:taxon-name><tp:taxon-name-part taxon-name-part-type="order">Lepidoptera</tp:taxon-name-part></tp:taxon-name>: <tp:taxon-name><tp:taxon-name-part taxon-name-part-type="family">Psychidae</tp:taxon-name-part></tp:taxon-name>) on <tp:taxon-name><tp:taxon-name-part taxon-name-part-type="genus">Caragana</tp:taxon-name-part> <tp:taxon-name-part taxon-name-part-type="species">korshinskii</tp:taxon-name-part></tp:taxon-name> Kom. (<tp:taxon-name><tp:taxon-name-part taxon-name-part-type="family">Leguminosae</tp:taxon-name-part></tp:taxon-name>)</named-content>; recordedBy: <named-content xmlns:xlink="http://www.w3.org/1999/xlink" content-type="dwc:recordedBy" xlink:type="simple">Mao-Ling Sheng</named-content>; individualCount: <named-content xmlns:xlink="http://www.w3.org/1999/xlink" content-type="dwc:individualCount" xlink:type="simple">4</named-content>; sex: <named-content xmlns:xlink="http://www.w3.org/1999/xlink" content-type="dwc:sex" xlink:type="simple">3 female, 1 male</named-content>; <bold>Location:</bold> country: <named-content xmlns:xlink="http://www.w3.org/1999/xlink" content-type="dwc:country" xlink:type="simple">NW. China</named-content>; locality: <named-content xmlns:xlink="http://www.w3.org/1999/xlink" content-type="dwc:locality" xlink:type="simple">Inner Mongolia Autonomous Region, Etuoke</named-content>; <bold>Event:</bold> eventDate: <named-content xmlns:xlink="http://www.w3.org/1999/xlink" content-type="dwc:eventDate" xlink:type="simple">10/11/2014</named-content></p></list-item><list-item><p><bold>Type status:</bold> <named-content xmlns:xlink="http://www.w3.org/1999/xlink" content-type="dwc:typeStatus" xlink:type="simple">Other material</named-content>. <bold>Occurrence:</bold> occurrenceRemarks: <named-content xmlns:xlink="http://www.w3.org/1999/xlink" content-type="dwc:occurrenceRemarks" xlink:type="simple">Reared from the bagworm moth genus <tp:taxon-name><tp:taxon-name-part taxon-name-part-type="genus">Taleporia</tp:taxon-name-part></tp:taxon-name> (<tp:taxon-name><tp:taxon-name-part taxon-name-part-type="order">Lepidoptera</tp:taxon-name-part></tp:taxon-name>: <tp:taxon-name><tp:taxon-name-part taxon-name-part-type="family">Psychidae</tp:taxon-name-part></tp:taxon-name>) on <tp:taxon-name><tp:taxon-name-part taxon-name-part-type="genus">Caragana</tp:taxon-name-part> <tp:taxon-name-part taxon-name-part-type="species">korshinskii</tp:taxon-name-part></tp:taxon-name> Kom. (<tp:taxon-name><tp:taxon-name-part taxon-name-part-type="family">Leguminosae</tp:taxon-name-part></tp:taxon-name>)</named-content>; recordedBy: <named-content xmlns:xlink="http://www.w3.org/1999/xlink" content-type="dwc:recordedBy" xlink:type="simple">Mao-Ling Sheng</named-content>; individualCount: <named-content xmlns:xlink="http://www.w3.org/1999/xlink" content-type="dwc:individualCount" xlink:type="simple">3</named-content>; sex: <named-content xmlns:xlink="http://www.w3.org/1999/xlink" content-type="dwc:sex" xlink:type="simple">female</named-content>; <bold>Location:</bold> country: <named-content xmlns:xlink="http://www.w3.org/1999/xlink" content-type="dwc:country" xlink:type="simple">NW. China</named-content>; locality: <named-content xmlns:xlink="http://www.w3.org/1999/xlink" content-type="dwc:locality" xlink:type="simple">Inner Mongolia Autonomous Region, Etuoke</named-content>; <bold>Event:</bold> eventDate: <named-content xmlns:xlink="http://www.w3.org/1999/xlink" content-type="dwc:eventDate" xlink:type="simple">10/13/2014</named-content></p></list-item><list-item><p><bold>Type status:</bold> <named-content xmlns:xlink="http://www.w3.org/1999/xlink" content-type="dwc:typeStatus" xlink:type="simple">Other material</named-content>. <bold>Occurrence:</bold> occurrenceRemarks: <named-content xmlns:xlink="http://www.w3.org/1999/xlink" content-type="dwc:occurrenceRemarks" xlink:type="simple">Reared from the bagworm moth genus <tp:taxon-name><tp:taxon-name-part taxon-name-part-type="genus">Taleporia</tp:taxon-name-part></tp:taxon-name> (<tp:taxon-name><tp:taxon-name-part taxon-name-part-type="order">Lepidoptera</tp:taxon-name-part></tp:taxon-name>: <tp:taxon-name><tp:taxon-name-part taxon-name-part-type="family">Psychidae</tp:taxon-name-part></tp:taxon-name>) on <tp:taxon-name><tp:taxon-name-part taxon-name-part-type="genus">Caragana</tp:taxon-name-part> <tp:taxon-name-part taxon-name-part-type="species">korshinskii</tp:taxon-name-part></tp:taxon-name> Kom. (<tp:taxon-name><tp:taxon-name-part taxon-name-part-type="family">Leguminosae</tp:taxon-name-part></tp:taxon-name>)</named-content>; recordedBy: <named-content xmlns:xlink="http://www.w3.org/1999/xlink" content-type="dwc:recordedBy" xlink:type="simple">Mao-Ling Sheng</named-content>; individualCount: <named-content xmlns:xlink="http://www.w3.org/1999/xlink" content-type="dwc:individualCount" xlink:type="simple">1</named-content>; sex: <named-content xmlns:xlink="http://www.w3.org/1999/xlink" content-type="dwc:sex" xlink:type="simple">female</named-content>; <bold>Location:</bold> country: <named-content xmlns:xlink="http://www.w3.org/1999/xlink" content-type="dwc:country" xlink:type="simple">NW. China</named-content>; locality: <named-content xmlns:xlink="http://www.w3.org/1999/xlink" content-type="dwc:locality" xlink:type="simple">Inner Mongolia Autonomous Region, Etuoke</named-content>; <bold>Event:</bold> eventDate: <named-content xmlns:xlink="http://www.w3.org/1999/xlink" content-type="dwc:eventDate" xlink:type="simple">10/15/2014</named-content></p></list-item><list-item><p><bold>Type status:</bold> <named-content xmlns:xlink="http://www.w3.org/1999/xlink" content-type="dwc:typeStatus" xlink:type="simple">Other material</named-content>. <bold>Occurrence:</bold> occurrenceRemarks: <named-content xmlns:xlink="http://www.w3.org/1999/xlink" content-type="dwc:occurrenceRemarks" xlink:type="simple">Reared from <tp:taxon-name><tp:taxon-name-part taxon-name-part-type="genus">Bazaria</tp:taxon-name-part> <tp:taxon-name-part taxon-name-part-type="species">turensis</tp:taxon-name-part></tp:taxon-name> Ragonot (<tp:taxon-name><tp:taxon-name-part taxon-name-part-type="order">Lepidoptera</tp:taxon-name-part></tp:taxon-name>: <tp:taxon-name><tp:taxon-name-part taxon-name-part-type="family">Pyralidae</tp:taxon-name-part></tp:taxon-name>) on <tp:taxon-name><tp:taxon-name-part taxon-name-part-type="genus">Nitraria</tp:taxon-name-part></tp:taxon-name> sp. (<tp:taxon-name><tp:taxon-name-part taxon-name-part-type="family">Zygophyllaceae</tp:taxon-name-part></tp:taxon-name>)</named-content>; recordedBy: <named-content xmlns:xlink="http://www.w3.org/1999/xlink" content-type="dwc:recordedBy" xlink:type="simple">Mao-Ling Sheng</named-content>; individualCount: <named-content xmlns:xlink="http://www.w3.org/1999/xlink" content-type="dwc:individualCount" xlink:type="simple">3</named-content>; sex: <named-content xmlns:xlink="http://www.w3.org/1999/xlink" content-type="dwc:sex" xlink:type="simple">female</named-content>; <bold>Location:</bold> country: <named-content xmlns:xlink="http://www.w3.org/1999/xlink" content-type="dwc:country" xlink:type="simple">NW. China</named-content>; locality: <named-content xmlns:xlink="http://www.w3.org/1999/xlink" content-type="dwc:locality" xlink:type="simple">Qinghai Province, Dulan County</named-content>; <bold>Event:</bold> eventDate: <named-content xmlns:xlink="http://www.w3.org/1999/xlink" content-type="dwc:eventDate" xlink:type="simple">09/30/2014</named-content></p></list-item><list-item><p><bold>Type status:</bold> <named-content xmlns:xlink="http://www.w3.org/1999/xlink" content-type="dwc:typeStatus" xlink:type="simple">Other material</named-content>. <bold>Occurrence:</bold> occurrenceRemarks: <named-content xmlns:xlink="http://www.w3.org/1999/xlink" content-type="dwc:occurrenceRemarks" xlink:type="simple">Reared from <tp:taxon-name><tp:taxon-name-part taxon-name-part-type="genus">Bazaria</tp:taxon-name-part> <tp:taxon-name-part taxon-name-part-type="species">turensis</tp:taxon-name-part></tp:taxon-name> Ragonot (<tp:taxon-name><tp:taxon-name-part taxon-name-part-type="order">Lepidoptera</tp:taxon-name-part></tp:taxon-name>: <tp:taxon-name><tp:taxon-name-part taxon-name-part-type="family">Pyralidae</tp:taxon-name-part></tp:taxon-name>) on <tp:taxon-name><tp:taxon-name-part taxon-name-part-type="genus">Nitraria</tp:taxon-name-part></tp:taxon-name> sp. (<tp:taxon-name><tp:taxon-name-part taxon-name-part-type="family">Zygophyllaceae</tp:taxon-name-part></tp:taxon-name>)</named-content>; recordedBy: <named-content xmlns:xlink="http://www.w3.org/1999/xlink" content-type="dwc:recordedBy" xlink:type="simple">Mao-Ling Sheng</named-content>; individualCount: <named-content xmlns:xlink="http://www.w3.org/1999/xlink" content-type="dwc:individualCount" xlink:type="simple">1</named-content>; sex: <named-content xmlns:xlink="http://www.w3.org/1999/xlink" content-type="dwc:sex" xlink:type="simple">female</named-content>; <bold>Location:</bold> country: <named-content xmlns:xlink="http://www.w3.org/1999/xlink" content-type="dwc:country" xlink:type="simple">NW. China</named-content>; locality: <named-content xmlns:xlink="http://www.w3.org/1999/xlink" content-type="dwc:locality" xlink:type="simple">Qinghai Province, Dulan County</named-content>; <bold>Event:</bold> eventDate: <named-content xmlns:xlink="http://www.w3.org/1999/xlink" content-type="dwc:eventDate" xlink:type="simple">10/09/2014</named-content></p></list-item><list-item><p><bold>Type status:</bold> <named-content xmlns:xlink="http://www.w3.org/1999/xlink" content-type="dwc:typeStatus" xlink:type="simple">Other material</named-content>. <bold>Occurrence:</bold> occurrenceRemarks: <named-content xmlns:xlink="http://www.w3.org/1999/xlink" content-type="dwc:occurrenceRemarks" xlink:type="simple">Reared from <tp:taxon-name><tp:taxon-name-part taxon-name-part-type="genus">Bazaria</tp:taxon-name-part> <tp:taxon-name-part taxon-name-part-type="species">turensis</tp:taxon-name-part></tp:taxon-name> Ragonot (<tp:taxon-name><tp:taxon-name-part taxon-name-part-type="order">Lepidoptera</tp:taxon-name-part></tp:taxon-name>: <tp:taxon-name><tp:taxon-name-part taxon-name-part-type="family">Pyralidae</tp:taxon-name-part></tp:taxon-name>) on <tp:taxon-name><tp:taxon-name-part taxon-name-part-type="genus">Nitraria</tp:taxon-name-part></tp:taxon-name> sp. (<tp:taxon-name><tp:taxon-name-part taxon-name-part-type="family">Zygophyllaceae</tp:taxon-name-part></tp:taxon-name>)</named-content>; recordedBy: <named-content xmlns:xlink="http://www.w3.org/1999/xlink" content-type="dwc:recordedBy" xlink:type="simple">Mao-Ling Sheng</named-content>; individualCount: <named-content xmlns:xlink="http://www.w3.org/1999/xlink" content-type="dwc:individualCount" xlink:type="simple">1</named-content>; sex: <named-content xmlns:xlink="http://www.w3.org/1999/xlink" content-type="dwc:sex" xlink:type="simple">male</named-content>; <bold>Location:</bold> country: <named-content xmlns:xlink="http://www.w3.org/1999/xlink" content-type="dwc:country" xlink:type="simple">NW. China</named-content>; locality: <named-content xmlns:xlink="http://www.w3.org/1999/xlink" content-type="dwc:locality" xlink:type="simple">Qinghai Province, Dulan County</named-content>; <bold>Event:</bold> eventDate: <named-content xmlns:xlink="http://www.w3.org/1999/xlink" content-type="dwc:eventDate" xlink:type="simple">10/07/2014</named-content></p></list-item></list></tp:treatment-sec><tp:treatment-sec sec-type="Description"><title>Description</title><p><bold>Female.</bold> Length of body 2.7–4.0 mm, and of fore wing 2.9–4.0 mm (Figs <xref ref-type="fig" rid="F2237643">1</xref>, <xref ref-type="fig" rid="F2759215">2</xref>, <xref ref-type="fig" rid="F2237650">3</xref>, <xref ref-type="fig" rid="F2759318">4</xref>, <xref ref-type="fig" rid="F2759678">5</xref>, <xref ref-type="fig" rid="F3074082">6</xref>).</p><p><bold>Head</bold> (Fig. <xref ref-type="fig" rid="F2759215">2</xref>).  Head width 1.6 × its median length in dorsal view, 1.1 × width of mesoscutum, smooth with uniformly white setae. Temple behind eye (dorsal view) roundly narrowed. Frons (Fig. <xref ref-type="fig" rid="F2759215">2</xref><xref ref-type="fig" rid="F2759243">b</xref>) flat and smooth, medially weakly concave, sparsely white setae along the eyes. Ocelli medium-sized and near stemmaticum distinctly concave. POL 1.1 × Od, 0.5 × OOL. Eye glabrous, slightly concave near antennal sockets, 1.3 × as high as wide, 3.1 × temple in dorsal view. Diameter of antennal sockets 0.9 × distance between antennal sockets, 1.7 × distance between socket and eye. Face (Fig. <xref ref-type="fig" rid="F2759215">2</xref><xref ref-type="fig" rid="F2759242">a</xref>) smooth with long white setae and oblique rugae below sockets; width of face 0.8 × height of eye and 1.2 × height of face and clypeus combined. Length of malar space 0.2 × height of eye, 0.8 × basal width of mandible. Malar suture absent. Clypeus suture distinct. Hypoclypeal depression round, 1.9 × as wide as distance from depression to eye and 0.5 × as wide as face. Occipital carina complete dorsally, joining hypostomal carina at base of mandible. Antenna (Fig. <xref ref-type="fig" rid="F2237650">3</xref>) with 28-34 segments, setiform and slender, 1.1–1.2 × longer than body. Scape 1.5 × longer than its maximum width. Third segment 3.5 × longer than its apical width, 0.9–1.0 × fourth segment. Penultimate segment 1.9 × longer than its maximum width, 0.8 × longer than apical segment.</p><p><bold>Mesosoma</bold> (Figs <xref ref-type="fig" rid="F2759318">4</xref><xref ref-type="fig" rid="F2759334">a</xref>, <xref ref-type="fig" rid="F2759678">5</xref><xref ref-type="fig" rid="F2759705">a</xref>).  Length of mesosoma 1.7 × longer than high. Pronotum convex laterally with irregular wrinkles. Median lobe of mesoscutum (Fig. <xref ref-type="fig" rid="F2759318">4</xref><xref ref-type="fig" rid="F2759334">a</xref>) distinctly convex, smooth with uniformly long white setae; median portion in posterior with fine longitudinal carinae. Most portion of lateral lobe glabrous. Notauli with fine wrinkles, deep in anterior half and shallow in posterior half. Scutellar sulcus wide, with a high median carina, smooth, 0.3–0.4 × as long as scutellum. Scutellum flat, smooth with uniformly white setae. Metanotum conspicuously concave, with short wrinkles. Upper portion of mesopleuron (Fig. <xref ref-type="fig" rid="F2759678">5</xref><xref ref-type="fig" rid="F2759705">a</xref>) with obvious wrinkles and white setae, most of median portion glabrous, white setae in posterior area; speculum concave; prepectal carina complete, joining with anterior of mesopleuron; precoxal sulcus distinct with fine crenulate. Propodeum (Fig. <xref ref-type="fig" rid="F2759318">4</xref><xref ref-type="fig" rid="F2759334">a</xref>) roundly convex, median smooth except for anterior and posterior rugose areas; median carina strong, 0.6 × as long as propodeum, lateral areas of median carina obviously concave with transverse wrinkles.</p><p><bold>Wings</bold> (Fig. <xref ref-type="fig" rid="F3074082">6</xref>).  Fore wing (Fig. <xref ref-type="fig" rid="F3074082">6</xref><xref ref-type="fig" rid="F3074087">a</xref>): length about 3 × as long as its maximum width. Pterostigma 5.3–5.4 × as long as its maximum width. Vein M+CU1 straight; vein r-m present; vein 1-SR+M almost straight; vein r arising behind middle of pterostigma; 2-SR 2.3 × as long as r, 0.7 × as long as 3-SR, 0.5 × as long as SR1, 1.9–2.0 × as long as r-m; 1-CU1 0.3–0.4 × as long as 2-CU1. Hind wing (Fig. <xref ref-type="fig" rid="F3074082">6</xref><xref ref-type="fig" rid="F3074088">b</xref>): vein M+CU1 almost straight; 1-M 1.1–1.3 × as long as M+CU1; vein SR present; vein 3-M obvious and straight.</p><p><bold>Legs</bold> (Figs <xref ref-type="fig" rid="F2237643">1</xref>, <xref ref-type="fig" rid="F2759678">5</xref><xref ref-type="fig" rid="F2759706">b</xref>).  Hind coxa 1.9–2.0 × as long as wide, smooth with long white setae; hind femur 5.3–5.6 × as long as wide; hind tarsus 0.9 × as long as hind tibia; basitarsus 0.6–0.7 × as long as second-fifth segments combined; second segment of hind tarsus 0.5–0.6 × as long as basitarsus, 1.7–1.8 × as long as fifth segment (without arolium).</p><p><bold>Metasoma</bold> (Fig. <xref ref-type="fig" rid="F2759318">4</xref><xref ref-type="fig" rid="F2759335">b</xref>).  Length 0.8–0.9 × as long as head and mesosoma combined. Dorsope large, triangular. Apical half of first tergite uniformly convex, with finely striate and transverse sculpture between striae; apical margin with obviously oblique wrinkles; dorsal carinae strong, distinctly converging, length 0.5–0.6 × as long as first tergite; apical width 2.0–2.3 × as long as its basal width; length of first tergite 0.9–1.0 × as long as its apical width. Remaining tergites smooth, with uniformly white setae. Hypopygium large, triangular. Ovipositor sheath 0.6–0.7 × as long as metasoma and 0.3 × as long as fore wing (Fig. <xref ref-type="fig" rid="F2237643">1</xref>).</p><p><bold>Colour.</bold> Dark brown to blackish brown (Fig. <xref ref-type="fig" rid="F2237643">1</xref>). Mandible (apically dark brown), palpi, pronotum, legs (but telotarsus and claws dark brown), tegulae and pterostigma brownish yellow; middle lobe of mesoscutum, scutellum and mesopleuron, dark brown with reddish brown pattern; wing membrane subhyaline, veins brown. Alternatively, head (but stemmaticum dark brown), mesosoma (propodeum blackish brown), palpi, legs (telotarsus and claws brown or dark brown), tegula and pterostigma yellowish brown; antenna dark brown; metasoma (but apical tergite yellowish brown) blackish brown. Second-fifth tergites laterally and sixth tergite may be yellowish brown.</p><p><bold>Male.</bold> Length of body 2.5–3.1 mm, and of fore wing 2.2–3.2 mm. Antennal segments 28–33, length 2.6–4.0 mm. Length of mesosoma 2.0–2.6 × its height. Length of first tergite 1.0–1.2 × as long as its apical width and apical width 1.9–2.0 × as long as its basal width. Head, metasoma and antenna, dark brown; palpi, mesosoma (propodeum brown), legs (telotarsus and claw brown), tegula, pterostigma and veins, yellowish brown. Alternatively, face (median with little reddish brown), mandible (apical black brown), palpi, pronotum, legs (tarsus and claw, brown), tegulae, pterostigma, vein, yellowish brown; antenna (ventral of scope yellowish brown), dark brown; vertex, frons (lateral margin dark reddish brown), temple, scutellar sulcus, precoxal sulcus, dark reddish brown to dark brown; metanotum, propodeum and first tergite, blackish brown or first tergite dark yellowish brown and remaining tergites dark brown.</p></tp:treatment-sec><tp:treatment-sec sec-type="Diagnosis"><title>Diagnosis</title><p>Setose part of ovipositor sheath about 0.7 × as long as hind tibia (its total length about 1.3 × tibia); clypeus and mesoscutum medially yellowish, with face and mesoscutum laterally dark brown; propodeum with closed, parallel-sided and laterally lamelliform areola, sculptured medio-posteriorly, without semicircular smooth and shiny convex area; notauli present posteriorly (Fig. <xref ref-type="fig" rid="F2759318">4</xref><xref ref-type="fig" rid="F2759334">a</xref>); mesoscutum finely sculptured medio-posteriorly; vein M+CU of hind wing 0.8–1.0 × as long as vein 1-M; mesoscutum steep anteriorly. This species was described by <xref ref-type="bibr" rid="B2694517">Belokobylskij (1994)</xref> as a subspecies of <italic><tp:taxon-name><tp:taxon-name-part taxon-name-part-type="genus">R.</tp:taxon-name-part> <tp:taxon-name-part taxon-name-part-type="species">meditator</tp:taxon-name-part></tp:taxon-name></italic> (Haliday). It is treated here as a valid species because the differences in the ovipositor length, the shorter temples, the colour of the clypeus and the mesoscutum and the shape of the propodeal areola indicate that it is a separate species. Colour and shape of the propodeal areola are similar in <italic><tp:taxon-name><tp:taxon-name-part taxon-name-part-type="genus">R.</tp:taxon-name-part> <tp:taxon-name-part taxon-name-part-type="species">setmus</tp:taxon-name-part></tp:taxon-name></italic> Papp, but the latter species has the head and the mesoscutum entirely brownish yellow, the first tergite largely smooth and a shorter ovipositor sheath.</p></tp:treatment-sec><tp:treatment-sec sec-type="Distribution"><title>Distribution</title><p>NW China: Inner Mongolia Autonomous Region; Qinghai (new record for China); Far East Russia.</p></tp:treatment-sec><tp:treatment-sec sec-type="Biology"><title>Biology</title><p>Reared from the larvae of <italic><tp:taxon-name><tp:taxon-name-part taxon-name-part-type="genus">Taleporia</tp:taxon-name-part></tp:taxon-name></italic> sp. (<tp:taxon-name><tp:taxon-name-part taxon-name-part-type="order">Lepidoptera</tp:taxon-name-part></tp:taxon-name>: <tp:taxon-name><tp:taxon-name-part taxon-name-part-type="family">Psychidae</tp:taxon-name-part></tp:taxon-name>) on <italic><tp:taxon-name><tp:taxon-name-part taxon-name-part-type="genus">Caragana</tp:taxon-name-part> <tp:taxon-name-part taxon-name-part-type="species">korshinskii</tp:taxon-name-part></tp:taxon-name></italic> Kom. (<tp:taxon-name><tp:taxon-name-part taxon-name-part-type="family">Leguminosae</tp:taxon-name-part></tp:taxon-name>) and from <italic><tp:taxon-name><tp:taxon-name-part taxon-name-part-type="genus">Bazaria</tp:taxon-name-part> <tp:taxon-name-part taxon-name-part-type="species">turensis</tp:taxon-name-part></tp:taxon-name></italic> Ragonot (<tp:taxon-name><tp:taxon-name-part taxon-name-part-type="order">Lepidoptera</tp:taxon-name-part></tp:taxon-name>: <tp:taxon-name><tp:taxon-name-part taxon-name-part-type="family">Pyralidae</tp:taxon-name-part></tp:taxon-name>) on <italic><tp:taxon-name><tp:taxon-name-part taxon-name-part-type="genus">Nitraria</tp:taxon-name-part></tp:taxon-name></italic> sp. (<tp:taxon-name><tp:taxon-name-part taxon-name-part-type="family">Zygophyllaceae</tp:taxon-name-part></tp:taxon-name>). First host records.</p></tp:treatment-sec><tp:treatment-sec><!--Section generated to contain objects referenced in tp:taxon-treatment.--><fig id="F2237643" position="float" orientation="portrait"><label>Figure 1.</label><caption><p><italic><tp:taxon-name><tp:taxon-name-part taxon-name-part-type="genus">Rhysipolis</tp:taxon-name-part> <tp:taxon-name-part taxon-name-part-type="species">longicaudatus</tp:taxon-name-part></tp:taxon-name></italic> Belokobylskij, female, China, Etuoke. Habitus, lateral view.</p></caption><graphic xmlns:xlink="http://www.w3.org/1999/xlink" xlink:href="biodiversity_data_journal-4-e7944-g001.jpg" position="float" id="oo_74150.jpg" orientation="portrait" xlink:type="simple"/></fig><fig-group id="F2759215" position="float" orientation="portrait"><caption><p><italic><tp:taxon-name><tp:taxon-name-part taxon-name-part-type="genus">Rhysipolis</tp:taxon-name-part> <tp:taxon-name-part taxon-name-part-type="species">longicaudatus</tp:taxon-name-part></tp:taxon-name></italic> Belokobylskij, female, China, Etuoke.</p></caption><fig id="F2759242" position="float" orientation="portrait"><label>Figure 2a.</label><caption><p>Head, anterior view</p></caption><graphic xmlns:xlink="http://www.w3.org/1999/xlink" xlink:href="biodiversity_data_journal-4-e7944-g002_a.jpg" xlink:type="simple" position="float" orientation="portrait" id="oo_74152.jpg"/></fig><fig id="F2759243" position="float" orientation="portrait"><label>Figure 2b.</label><caption><p>Head, dorsal view</p></caption><graphic xmlns:xlink="http://www.w3.org/1999/xlink" xlink:href="biodiversity_data_journal-4-e7944-g002_b.jpg" xlink:type="simple" position="float" orientation="portrait" id="oo_74153.jpg"/></fig></fig-group><fig id="F2237650" position="float" orientation="portrait"><label>Figure 3.</label><caption><p><italic><tp:taxon-name><tp:taxon-name-part taxon-name-part-type="genus">Rhysipolis</tp:taxon-name-part> <tp:taxon-name-part taxon-name-part-type="species">longicaudatus</tp:taxon-name-part></tp:taxon-name></italic> Belokobylskij, female, China, Etuoke. Basal antennal segments.</p></caption><graphic xmlns:xlink="http://www.w3.org/1999/xlink" xlink:href="biodiversity_data_journal-4-e7944-g003.jpg" position="float" id="oo_74154.jpg" orientation="portrait" xlink:type="simple"/></fig><fig-group id="F2759318" position="float" orientation="portrait"><caption><p><italic><tp:taxon-name><tp:taxon-name-part taxon-name-part-type="genus">Rhysipolis</tp:taxon-name-part> <tp:taxon-name-part taxon-name-part-type="species">longicaudatus</tp:taxon-name-part></tp:taxon-name></italic> Belokobylskij, female, China, Etuoke.</p></caption><fig id="F2759334" position="float" orientation="portrait"><label>Figure 4a.</label><caption><p>Mesosoma, dorsal view</p></caption><graphic xmlns:xlink="http://www.w3.org/1999/xlink" xlink:href="biodiversity_data_journal-4-e7944-g004_a.jpg" xlink:type="simple" position="float" orientation="portrait" id="oo_74159.jpg"/></fig><fig id="F2759335" position="float" orientation="portrait"><label>Figure 4b.</label><caption><p>Metasoma, dorsal view</p></caption><graphic xmlns:xlink="http://www.w3.org/1999/xlink" xlink:href="biodiversity_data_journal-4-e7944-g004_b.jpg" xlink:type="simple" position="float" orientation="portrait" id="oo_74160.jpg"/></fig></fig-group><fig-group id="F2759678" position="float" orientation="portrait"><caption><p><italic><tp:taxon-name><tp:taxon-name-part taxon-name-part-type="genus">Rhysipolis</tp:taxon-name-part> <tp:taxon-name-part taxon-name-part-type="species">longicaudatus</tp:taxon-name-part></tp:taxon-name></italic> Belokobylskij, female, China, Etuoke.</p></caption><fig id="F2759705" position="float" orientation="portrait"><label>Figure 5a.</label><caption><p>Mesosoma, lateral view</p></caption><graphic xmlns:xlink="http://www.w3.org/1999/xlink" xlink:href="biodiversity_data_journal-4-e7944-g005_a.jpg" xlink:type="simple" position="float" orientation="portrait" id="oo_74161.jpg"/></fig><fig id="F2759706" position="float" orientation="portrait"><label>Figure 5b.</label><caption><p>Hind tibia and tarsus, lateral view</p></caption><graphic xmlns:xlink="http://www.w3.org/1999/xlink" xlink:href="biodiversity_data_journal-4-e7944-g005_b.jpg" xlink:type="simple" position="float" orientation="portrait" id="oo_74162.jpg"/></fig></fig-group><fig-group id="F3074082" position="float" orientation="portrait"><caption><p><italic><tp:taxon-name><tp:taxon-name-part taxon-name-part-type="genus">Rhysipolis</tp:taxon-name-part> <tp:taxon-name-part taxon-name-part-type="species">longicaudatus</tp:taxon-name-part></tp:taxon-name></italic> Belokobylskij, female, China, Etuoke.</p></caption><fig id="F3074087" position="float" orientation="portrait"><label>Figure 6a.</label><caption><p>Fore wing</p></caption><graphic xmlns:xlink="http://www.w3.org/1999/xlink" xlink:href="biodiversity_data_journal-4-e7944-g006_a.jpg" xlink:type="simple" position="float" orientation="portrait" id="oo_83176.jpg"/></fig><fig id="F3074088" position="float" orientation="portrait"><label>Figure 6b.</label><caption><p>Hind wing</p></caption><graphic xmlns:xlink="http://www.w3.org/1999/xlink" xlink:href="biodiversity_data_journal-4-e7944-g006_b.jpg" xlink:type="simple" position="float" orientation="portrait" id="oo_83177.jpg"/></fig></fig-group><fig id="F2759243" position="float" orientation="portrait"><label>Figure 2b.</label><caption><p>Head, dorsal view</p></caption><graphic xmlns:xlink="http://www.w3.org/1999/xlink" xlink:href="biodiversity_data_journal-4-e7944-g002_b.jpg" xlink:type="simple" position="float" orientation="portrait" id="oo_74153.jpg"/></fig><fig id="F2759242" position="float" orientation="portrait"><label>Figure 2a.</label><caption><p>Head, anterior view</p></caption><graphic xmlns:xlink="http://www.w3.org/1999/xlink" xlink:href="biodiversity_data_journal-4-e7944-g002_a.jpg" xlink:type="simple" position="float" orientation="portrait" id="oo_74152.jpg"/></fig><fig id="F2759334" position="float" orientation="portrait"><label>Figure 4a.</label><caption><p>Mesosoma, dorsal view</p></caption><graphic xmlns:xlink="http://www.w3.org/1999/xlink" xlink:href="biodiversity_data_journal-4-e7944-g004_a.jpg" xlink:type="simple" position="float" orientation="portrait" id="oo_74159.jpg"/></fig><fig id="F2759705" position="float" orientation="portrait"><label>Figure 5a.</label><caption><p>Mesosoma, lateral view</p></caption><graphic xmlns:xlink="http://www.w3.org/1999/xlink" xlink:href="biodiversity_data_journal-4-e7944-g005_a.jpg" xlink:type="simple" position="float" orientation="portrait" id="oo_74161.jpg"/></fig><fig id="F3074087" position="float" orientation="portrait"><label>Figure 6a.</label><caption><p>Fore wing</p></caption><graphic xmlns:xlink="http://www.w3.org/1999/xlink" xlink:href="biodiversity_data_journal-4-e7944-g006_a.jpg" xlink:type="simple" position="float" orientation="portrait" id="oo_83176.jpg"/></fig><fig id="F3074088" position="float" orientation="portrait"><label>Figure 6b.</label><caption><p>Hind wing</p></caption><graphic xmlns:xlink="http://www.w3.org/1999/xlink" xlink:href="biodiversity_data_journal-4-e7944-g006_b.jpg" xlink:type="simple" position="float" orientation="portrait" id="oo_83177.jpg"/></fig><fig id="F2759706" position="float" orientation="portrait"><label>Figure 5b.</label><caption><p>Hind tibia and tarsus, lateral view</p></caption><graphic xmlns:xlink="http://www.w3.org/1999/xlink" xlink:href="biodiversity_data_journal-4-e7944-g005_b.jpg" xlink:type="simple" position="float" orientation="portrait" id="oo_74162.jpg"/></fig><fig id="F2759335" position="float" orientation="portrait"><label>Figure 4b.</label><caption><p>Metasoma, dorsal view</p></caption><graphic xmlns:xlink="http://www.w3.org/1999/xlink" xlink:href="biodiversity_data_journal-4-e7944-g004_b.jpg" xlink:type="simple" position="float" orientation="portrait" id="oo_74160.jpg"/></fig></tp:treatment-sec><ref-list><ref id="B2694517"><element-citation xmlns:xlink="http://www.w3.org/1999/xlink" publication-type="chapter" xlink:type="simple"><person-group person-group-type="author"><name name-style="western"><surname>Belokobylskij</surname><given-names>S A</given-names></name></person-group><year>1994</year><chapter-title>A review of parasitic wasps of the subfamilies <tp:taxon-name><tp:taxon-name-part taxon-name-part-type="subfamily">Doryctinae</tp:taxon-name-part></tp:taxon-name> and <tp:taxon-name><tp:taxon-name-part taxon-name-part-type="subfamily">Exothecinae</tp:taxon-name-part></tp:taxon-name> (<tp:taxon-name><tp:taxon-name-part taxon-name-part-type="order">Hymenoptera</tp:taxon-name-part></tp:taxon-name>, <tp:taxon-name><tp:taxon-name-part taxon-name-part-type="family">Braconidae</tp:taxon-name-part></tp:taxon-name>) of the Far East (Eastern Siberia and neighbouring territories)</chapter-title><person-group person-group-type="editor"><name name-style="western"><surname>Kotenko</surname><given-names>A G</given-names></name></person-group><source>Hymenopteran insects of Siberia and Far East: Memoirs of the Daursky Nature Reserve, no. 3</source><publisher-name>Institut zoologii NAN Ukrainy</publisher-name><publisher-loc>Kiev</publisher-loc><size units="page">147</size></element-citation></ref></ref-list></tp:taxon-treatment>
